# Supplementary material for: Co-Creation of Breast Cancer Risk Communication Tools and an Assessment of Risk Factor Awareness: A Qualitative Study of Patients and the Public in India
Source: Cancers (Basel). 2023 May 30;15(11):2973. doi: 10.3390/cancers15112973 (PMC10252022; doi:10.3390/cancers15112973)
Supplement: Supplementary file 1 [file cancers-15-02973-s001.zip]

Archive with 1 entries (1 files):
- cancers-2330753-supplementary.pdf
